# Supplementary material for: Hi-Compass: a depth-aware deep learning framework for predicting cell-type-specific 3D genome organization from single-cell to spatial resolution
Source: Nat Commun. 2026 Apr 14;17:5172. doi: 10.1038/s41467-026-71877-z (PMC13250166; doi:10.1038/s41467-026-71877-z)
Supplement: Supplementary file 3 — Supplementary Data 1 [file 41467_2026_71877_MOESM3_ESM.xlsx]

## Sheet: TableS1
Supplementary Data 1. CTCF ChIP-seq data used to obtain generalized CTCF profile.
ENCODE ID	Organism	Discription
ENCFF004AXJ	Homo sapiens	Stam_HRPEpiC_CTCF_1
ENCFF010ZEW	Homo sapiens	TF ChIP-seq from gastrocnemius medialis (ENCSR355ALW)
ENCFF013GUN	Homo sapiens	ChIP-seq from Peyer's patch (ENCSR375VXU)
ENCFF021PRY	Homo sapiens	ChIP-seq from vagina (ENCSR606TNN)
ENCFF029TZI	Homo sapiens	ChIP-seq from OCI-LY1 (ENCSR072EUE)
ENCFF031WEA	Homo sapiens	Stam_GM06990_CTCF_1
ENCFF036CYO	Homo sapiens	ChIP-seq from adrenal gland (ENCSR450BLH)
ENCFF059SDM	Homo sapiens	Stam_HRE_CTCF_2
ENCFF061YSW	Homo sapiens	TF ChIP-seq from mesothelial cell of epicardium (ENCSR647SQF)
ENCFF071FSR	Homo sapiens	Stam_HEK293_CTCF_2
ENCFF072KJO	Homo sapiens	TF ChIP-seq from natural killer cell (ENCSR856TKC)
ENCFF078VTL	Homo sapiens	ChIP-seq from neural cell (ENCSR822CEA)
ENCFF090ZEL	Homo sapiens	Stam_HEEpiC_CTCF_2
ENCFF095QMD	Homo sapiens	Stam_HEEpiC_CTCF_2
ENCFF101UJJ	Homo sapiens	TF ChIP-seq from H9 (ENCSR871MKQ)
ENCFF108SGY	Homo sapiens	ChIP-seq from KMS-11 (ENCSR430YRJ)
ENCFF112GJQ	Homo sapiens	TF ChIP-seq from WTC11 (ENCSR992XTY)
ENCFF113SCL	Homo sapiens	TF ChIP-seq from neural crest cell (ENCSR218MVT)
ENCFF116FQB	Homo sapiens	ChIP-seq from RWPE1 (ENCSR303GFI)
ENCFF116KLB	Homo sapiens	TF ChIP-seq from osteocyte (ENCSR300DWM)
ENCFF124UXX	Homo sapiens	Stam_WERI-Rb-1_CTCF_1
ENCFF127VTB	Homo sapiens	UW_ChipSeq_WI-38_CTCFRep1
ENCFF129JPF	Homo sapiens	ChIP-seq from esophagus squamous epithelium (ENCSR450FRI)
ENCFF130ADS	Homo sapiens	ChIP-seq from ovary (ENCSR548DDS)
ENCFF132BFT	Homo sapiens	TF ChIP-seq from smooth muscle cell (ENCSR261VAS)
ENCFF132JHE	Homo sapiens	TF ChIP-seq from MCF 10A (ENCSR193SZD)
ENCFF139RCX	Homo sapiens	UT-A_ChipSeq_Lung_OC_CTCF
ENCFF164RIU	Homo sapiens	ChIP-seq from DOHH2 (ENCSR084RDK)
ENCFF168WCU	Homo sapiens	ChIP-seq from RWPE2 (ENCSR856JJB)
ENCFF168XIT	Homo sapiens	TF ChIP-seq from sigmoid colon (ENCSR857RJQ)
ENCFF170QWE	Homo sapiens	Stam_HPAF_CTCF_2
ENCFF173APP	Homo sapiens	ChIP-seq from subcutaneous adipose tissue (ENCSR762PCG)
ENCFF180XBL	Homo sapiens	UT-A_ChipSeq_GM10248_CTCF
ENCFF182DIE	Homo sapiens	TF ChIP-seq from gastroesophageal sphincter (ENCSR298ZPF)
ENCFF183VNT	Homo sapiens	Bernstein_Osteobl_CTCF
ENCFF183WDD	Homo sapiens	TF ChIP-seq from lower lobe of right lung (ENCSR863HZM)
ENCFF190FEC	Homo sapiens	TF ChIP-seq from brain (ENCSR225KOS)
ENCFF190FKP	Homo sapiens	TF ChIP-seq from type B pancreatic cell (ENCSR458PYQ)
ENCFF201PUR	Homo sapiens	ChIP-seq from uterus (ENCSR392SFJ)
ENCFF202MOM	Homo sapiens	Stam_AG04449_CTCF_1
ENCFF203SRF	Homo sapiens	Stanford_ChipSeq_IMR90_CTCF_(SC-15914)_IgG-rab
ENCFF204MFL	Homo sapiens	TF ChIP-seq from progenitor cell of endocrine pancreas (ENCSR901NIN)
ENCFF209PDE	Homo sapiens	UW_ChipSeq_HVMF_CTCFRep1
ENCFF213NSB	Homo sapiens	Stam_Caco-2_CTCF_1
ENCFF213WPO	Homo sapiens	TF ChIP-seq from activated CD8-positive, alpha-beta T cell (ENCSR347MXL)
ENCFF218JYZ	Homo sapiens	TF ChIP-seq from ascending aorta (ENCSR846JKO)
ENCFF226NCM	Homo sapiens	TF ChIP-seq from heart right ventricle (ENCSR928RNP)
ENCFF229DYR	Homo sapiens	UW_ChipSeq_HCM_CTCFRep2
ENCFF238DAA	Homo sapiens	TF ChIP-seq from NCI-H929 (ENCSR634OAQ)
ENCFF238PEB	Homo sapiens	TF ChIP-seq from upper lobe of right lung (ENCSR164ASX)
ENCFF244QKO	Homo sapiens	ChIP-seq from SK-N-SH (ENCSR541AMF)
ENCFF267BQD	Homo sapiens	ChIP-seq from PC-9 (ENCSR243INX)
ENCFF276PNH	Homo sapiens	ChIP-seq from A673 (ENCSR611JJS)
ENCFF278EKO	Homo sapiens	UT-A_ChipSeq_Gliobla_CTCF
ENCFF284EIV	Homo sapiens	TF ChIP-seq from left ventricle myocardium inferior (ENCSR068HEE)
ENCFF287MQJ	Homo sapiens	Stam_AG09319_CTCF_1
ENCFF292GYB	Homo sapiens	ChIP-seq from transverse colon (ENCSR102CSD)
ENCFF292NVM	Homo sapiens	ChIP-seq from lower leg skin (ENCSR252XWG)
ENCFF294RSZ	Homo sapiens	TF ChIP-seq from HFFc6 (ENCSR163ULN)
ENCFF298KGE	Homo sapiens	UW_ChipSeq_NB4_CTCFRep1
ENCFF302VBR	Homo sapiens	ChIP-seq from tibial nerve (ENCSR822PJT)
ENCFF303JQF	Homo sapiens	TF ChIP-seq from placenta (ENCSR291YNH)
ENCFF308JDD	Homo sapiens	TF ChIP-seq from neural progenitor cell (ENCSR260FAS)
ENCFF351NKT	Homo sapiens	ChIP-seq from prostate gland (ENCSR720USO)
ENCFF354FKN	Homo sapiens	ChIP-seq from upper lobe of left lung (ENCSR027FSZ)
ENCFF364SUA	Homo sapiens	UT-A_ChipSeq_Medullo_CTCF
ENCFF376DLT	Homo sapiens	Stam_HCFaa_CTCF_1
ENCFF388IXL	Homo sapiens	Broad_ChipSeq_Dnd41_CTCF
ENCFF406EOR	Homo sapiens	Broad_ChipSeq_Dnd41_CTCF
ENCFF408OJF	Homo sapiens	Stam_HPF_CTCF_2
ENCFF409HJF	Homo sapiens	ChIP-seq from hepatocyte (ENCSR252QYR)
ENCFF419PTP	Homo sapiens	UT-A_ChipSeq_GM20000_CTCF
ENCFF426FCU	Homo sapiens	ChIP-seq from coronary artery (ENCSR175FLL)
ENCFF432AMS	Homo sapiens	Stam_HL-60_CTCF_1
ENCFF450EVR	Homo sapiens	Bernstein_NH-A_CTCF
ENCFF450JNO	Homo sapiens	ChIP-seq from PC-3 (ENCSR359LOD)
ENCFF456NUW	Homo sapiens	Stam_GM12875_CTCF_1
ENCFF457QOK	Homo sapiens	ChIP-seq from MM.1S (ENCSR402IDP)
ENCFF463FGL	Homo sapiens	ChIP-seq from HCT116 (ENCSR240PRQ)
ENCFF464DDN	Homo sapiens	ChIP-seq from omental fat pad (ENCSR225OKX)
ENCFF465OQP	Homo sapiens	UW_ChipSeq_HFF-Myc_CTCFRep1
ENCFF476EKR	Homo sapiens	TF ChIP-seq from CD14-positive monocyte (ENCSR162KZY)
ENCFF476PYB	Homo sapiens	Bernstein_NHDF-Ad_CTCF
ENCFF478CPK	Homo sapiens	TF ChIP-seq from psoas muscle (ENCSR984IUE)
ENCFF484VPU	Homo sapiens	TF ChIP-seq from mucosa of descending colon (ENCSR038VWU)
ENCFF489EMW	Homo sapiens	ChIP-seq from epithelial cell of prostate (ENCSR196HOM)
ENCFF498EED	Homo sapiens	UT-A_ChipSeq_Kidney_OC_CTCF
ENCFF498KKL	Homo sapiens	Stam_HMF_CTCF_2
ENCFF499NLD	Homo sapiens	UW_ChipSeq_RPTEC_CTCFRep1
ENCFF503GIR	Homo sapiens	TF ChIP-seq from suprapubic skin (ENCSR485VQV)
ENCFF504IUB	Homo sapiens	ChIP-seq from Panc1 (ENCSR203QEB)
ENCFF508XDM	Homo sapiens	ChIP-seq from tibial artery (ENCSR699BEK)
ENCFF509KKI	Homo sapiens	TF ChIP-seq from endothelial cell (ENCSR031PXV)
ENCFF511NNV	Homo sapiens	TF ChIP-seq from Calu3 (ENCSR921ERP)
ENCFF515MZT	Homo sapiens	ChIP-seq from 22Rv1 (ENCSR857PBV)
ENCFF518RUC	Homo sapiens	Stam_BJ_CTCF_2
ENCFF530ARF	Homo sapiens	ChIP-seq from breast epithelium (ENCSR661NXJ)
ENCFF533NKJ	Homo sapiens	UW_ChipSeq_NHDF-neo_CTCFRep2
ENCFF541DDH	Homo sapiens	Stam_GM12865_CTCF_1
ENCFF541TLL	Homo sapiens	Bernstein_HSMMtube_CTCF
ENCFF542DEP	Homo sapiens	UT-A_ChipSeq_MCF-7_vehicle_CTCF
ENCFF543OTG	Homo sapiens	Stam_HMEC_CTCF_1
ENCFF548ARU	Homo sapiens	UT-A_ChipSeq_HeLa-S3_CTCF
ENCFF552LAX	Homo sapiens	Stam_AoAF_CTCF_2
ENCFF579WDY	Homo sapiens	TF ChIP-seq from excitatory neuron (ENCSR489QDF)
ENCFF593OEP	Homo sapiens	Stam_HCPEpiC_CTCF_2
ENCFF596RKE	Homo sapiens	UT-A_ChipSeq_LNCaP_CTCF
ENCFF610WXV	Homo sapiens	ChIP-seq from neutrophil (ENCSR785YRL)
ENCFF612VSV	Homo sapiens	UT-A_ChipSeq_GM13977_CTCF
ENCFF620VBI	Homo sapiens	TF ChIP-seq from thyroid gland (ENCSR033KMZ)
ENCFF636SEE	Homo sapiens	TF ChIP-seq from foreskin keratinocyte (ENCSR817HTJ)
ENCFF646OTN	Homo sapiens	TF ChIP-seq from spleen (ENCSR961SKY)
ENCFF651DQL	Homo sapiens	ChIP-seq from induced pluripotent stem cell (ENCSR932ZMX)
ENCFF652MGY	Homo sapiens	TF ChIP-seq from right lobe of liver (ENCSR837OOH)
ENCFF660GHM	Homo sapiens	Stanford_ChipSeq_K562_CTCF_(SC-15914)_IgG-rab
ENCFF663OEV	Homo sapiens	TF ChIP-seq from colonic mucosa (ENCSR380WJL)
ENCFF664CQH	Homo sapiens	UT-A_ChipSeq_HUVEC_CTCF
ENCFF664UGR	Homo sapiens	TF ChIP-seq from HepG2 (ENCSR607XFI)
ENCFF674KSP	Homo sapiens	UW_ChipSeq_HAc_CTCFRep2
ENCFF679GGX	Homo sapiens	UT-A_ChipSeq_GM13976_CTCF
ENCFF692RPA	Homo sapiens	Bernstein_H1-hESC_CTCF
ENCFF693KJZ	Homo sapiens	Stam_AG09309_CTCF_1
ENCFF696PHF	Homo sapiens	Stam_GM12873_CTCF_1
ENCFF700AVT	Homo sapiens	ChIP-seq from C4-2B (ENCSR460LGH)
ENCFF711KWX	Homo sapiens	TF ChIP-seq from lower lobe of left lung (ENCSR195POA)
ENCFF719UZS	Homo sapiens	Stam_GM12801_CTCF_1
ENCFF721RAM	Homo sapiens	Bernstein_HSMM_CTCF
ENCFF723DCX	Homo sapiens	UW_ChipSeq_A549_CTCFRep1
ENCFF723SKU	Homo sapiens	ChIP-seq from VCaP (ENCSR265ARE)
ENCFF734FWK	Homo sapiens	Stam_SAEC_CTCF_2
ENCFF758CQW	Homo sapiens	TF ChIP-seq from CD8-positive, alpha-beta T cell (ENCSR116AKQ)
ENCFF787BQX	Homo sapiens	ChIP-seq from OCI-LY3 (ENCSR756ZKG)
ENCFF787SIQ	Homo sapiens	TF ChIP-seq from activated B cell (ENCSR105HEC)
ENCFF790IQB	Homo sapiens	TF ChIP-seq from right atrium auricular region (ENCSR232OFD)
ENCFF797NOY	Homo sapiens	TF ChIP-seq from pancreas (ENCSR253ALG)
ENCFF811KSU	Homo sapiens	TF ChIP-seq from SU-DHL-6 (ENCSR125DKL)
ENCFF827JRI	Homo sapiens	UT-A_ChipSeq_GM12878_CTCF
ENCFF833DGJ	Homo sapiens	UT-A_ChipSeq_NHEK_CTCF
ENCFF834JBV	Homo sapiens	TF ChIP-seq from endodermal cell (ENCSR398RET)
ENCFF835UIE	Homo sapiens	TF ChIP-seq from chondrocyte (ENCSR190BZA)
ENCFF850DQJ	Homo sapiens	ChIP-seq from LNCAP (ENCSR315NAC)
ENCFF855DQD	Homo sapiens	UT-A_ChipSeq_GM10266_CTCF
ENCFF858TLX	Homo sapiens	TF ChIP-seq from CD4-positive, alpha-beta T cell (ENCSR470KCE)
ENCFF867MAL	Homo sapiens	Stam_GM12872_CTCF_1
ENCFF873FBD	Homo sapiens	Stam_AG04450_CTCF_1
ENCFF873GEN	Homo sapiens	TF ChIP-seq from middle frontal area 46 (ENCSR369RRE)
ENCFF891COF	Homo sapiens	ChIP-seq from thoracic aorta (ENCSR668BTN)
ENCFF900APQ	Homo sapiens	TF ChIP-seq from stomach (ENCSR185CCV)
ENCFF901WRI	Homo sapiens	Stam_HA-sp_CTCF_1
ENCFF904UWV	Homo sapiens	TF ChIP-seq from heart left ventricle (ENCSR296JFK)
ENCFF910AWG	Homo sapiens	Stam_GM12874_CTCF_1
ENCFF917CYG	Homo sapiens	TF ChIP-seq from testis (ENCSR753RME)
ENCFF919YTB	Homo sapiens	Broad_ChipSeq_CD20+_CTCF
ENCFF921NTC	Homo sapiens	ChIP-seq from body of pancreas (ENCSR408XTO)
ENCFF925SVT	Homo sapiens	TF ChIP-seq from nephron progenitor cell (ENCSR799GJD)
ENCFF926VWC	Homo sapiens	Stam_AG10803_CTCF_2
ENCFF941QXT	Homo sapiens	TF ChIP-seq from esophagus muscularis mucosa (ENCSR073TPC)
ENCFF944MMM	Homo sapiens	TF ChIP-seq from nephron (ENCSR966OUM)
ENCFF951RPD	Homo sapiens	TF ChIP-seq from activated CD4-positive, alpha-beta T cell (ENCSR806WWX)
ENCFF956LKQ	Homo sapiens	ChIP-seq from OCI-LY7 (ENCSR027HML)
ENCFF961DXJ	Homo sapiens	ChIP-seq from Loucy (ENCSR464DKE)
ENCFF966VCV	Homo sapiens	Stam_GM12864_CTCF_2
ENCFF976PML	Homo sapiens	UW_ChipSeq_BE2_C_CTCFRep1
ENCFF985NAQ	Homo sapiens	Stam_HBMEC_CTCF_1
ENCFF992VPQ	Homo sapiens	TF ChIP-seq from left lung (ENCSR255SQR)
ENCFF142CNG	Mus musculus	LICR_ChipSeq_MEL_CTCF_immortalized
ENCFF883UPM	Mus musculus	Stanford_ChipSeq_CH12_CTCF_(SC-15914)_IgG-rab
ENCFF086ZTV	Mus musculus	LICR_ChipSeq_OlfactBulb_CTCF_adult-8wks
ENCFF097CAQ	Mus musculus	LICR_ChipSeq_BoneMarrow_CTCF_adult-8wks
ENCFF601JVE	Mus musculus	PSU_ChipSeq_G1E_CTCF
ENCFF321AGQ	Mus musculus	PSU_ChipSeq_G1E-ER4_CTCF
ENCFF821BIA	Mus musculus	TF ChIP-seq from gastrocnemius (ENCSR798CCX)
ENCFF575MGI	Mus musculus	LICR_ChipSeq_Cortex_CTCF_adult-8wks
ENCFF430PPJ	Mus musculus	ChIP-seq from forebrain (ENCSR677HXC)
ENCFF349BUL	Mus musculus	LICR_ChipSeq_Thymus_CTCF_adult-8wks
ENCFF502WDT	Mus musculus	Stanford_ChipSeq_MEL_CTCF_(SC-15914)_IgG-rab
ENCFF491RJK	Mus musculus	LICR_ChipSeq_Lung_CTCF_adult-8wks
ENCFF316FYN	Mus musculus	LICR_ChipSeq_Cerebellum_CTCF_adult-8wks
ENCFF194HVL	Mus musculus	LICR_ChipSeq_Liver_CTCF_adult-8wks
ENCFF951GOP	Mus musculus	LICR_ChipSeq_Heart_CTCF_adult-8wks
ENCFF093ZRU	Mus musculus	TF ChIP-seq from layer of hippocampus (ENCSR877MSN)
ENCFF367UNR	Mus musculus	TF ChIP-seq from heart (ENCSR024KGB)
ENCFF198SSR	Mus musculus	ChIP-seq from lung (ENCSR418SBY)
ENCFF210BTO	Mus musculus	LICR_ChipSeq_SmIntestine_CTCF_adult-8wks
ENCFF033UQX	Mus musculus	LICR_ChipSeq_Testis_CTCF_adult-8wks
ENCFF089EWX	Mus musculus	LICR_ChipSeq_Spleen_CTCF_adult-8wks
ENCFF055HAP	Mus musculus	Stanford_ChipSeq_MEL_CTCF_(SC-15914)_DMSO_2.0pct_std
ENCFF611HDQ	Mus musculus	LICR_ChipSeq_MEF_CTCF_adult-8wks
ENCFF099QNE	Mus musculus	TF ChIP-seq from left cerebral cortex (ENCSR644VYX)
ENCFF589ZBJ	Mus musculus	ChIP-seq from liver (ENCSR041SMK)
ENCFF533APC	Mus musculus	LICR_ChipSeq_ES-Bruce4_CTCF_E0
ENCFF784ASD	Mus musculus	Caltech_ChipSeq_C2C12_CTCF_Control_32bp
ENCFF327LYS	Mus musculus	ChIP-seq from intestine (ENCSR002ZAG)
ENCFF609MDN	Mus musculus	ChIP-seq from heart (ENCSR491NUM)
ENCFF089GBC	Mus musculus	ChIP-seq from midbrain (ENCSR985ZTV)
ENCFF065ODV	Mus musculus	PSU_ChipSeq_MEL_CTCF
ENCFF957SPH	Mus musculus	LICR_ChipSeq_Kidney_CTCF_adult-8wks
ENCFF281QMV	Mus musculus	LICR_ChipSeq_WholeBrain_CTCF_E14.5
ENCFF504JDS	Mus musculus	PSU_ChipSeq_CH12_CTCF
ENCFF805QBU	Mus musculus	LICR_ChipSeq_BMDM_CTCF_adult-8wks
ENCFF052KVO	Mus musculus	TF ChIP-seq from E14TG2a.4 (ENCSR362VNF)
ENCFF907XEG	Mus musculus	ChIP-seq from stomach (ENCSR104QEN)
ENCFF092NMJ	Mus musculus	ChIP-seq from hindbrain (ENCSR150RGT)
ENCFF136ZDK	Mus musculus	ChIP-seq from liver (ENCSR397RHW)
ENCFF024JOZ	Mus musculus	ChIP-seq from kidney (ENCSR143WOK)
ENCFF165LXO	Mus musculus	ChIP-seq from lung (ENCSR677SIH)
ENCFF201JUA	Mus musculus	TF ChIP-seq from Patski (ENCSR419OOD)
