# Supplementary material for: Hi-Compass: a depth-aware deep learning framework for predicting cell-type-specific 3D genome organization from single-cell to spatial resolution
Source: Nat Commun. 2026 Apr 14;17:5172. doi: 10.1038/s41467-026-71877-z (PMC13250166; doi:10.1038/s41467-026-71877-z)
Supplement: Supplementary file 4 — Supplementary Data 2 [file 41467_2026_71877_MOESM4_ESM.xlsx]

## Sheet: TableS2
Supplementary Data 2. Paired bulk ATAC-seq and Hi-C data used in this study.
Sample	Organism	Bulk ATAC-seq	Hi-C
IMR90	Homo sapiens	﻿ENCSR200OML	﻿GSE63525
Gastrocnemius	Homo sapiens	ENCFF676KNV	ENCFF833NVV
Transverse colon	Homo sapiens	ENCFF275VQX	ENCFF059WMS
GM12878	Homo sapiens	ENCFF667MDI	ENCFF216QQM
K562	Homo sapiens	ENCFF600FDO	ENCFF876LAW
CT27 stem	Homo sapiens	GSE204720	GSE237677
CT27 EVT	Homo sapiens	GSE204720	GSE237677
HMEC	Homo sapiens	GSE226215	GSE226216
Hep3B	Homo sapiens	GSE226215	GSE226216
Huh1	Homo sapiens	GSE226215	GSE226216
Huh7	Homo sapiens	GSE226215	GSE226216
SUN449	Homo sapiens	GSE226215	GSE226216
DND41	Homo sapiens	GSE182681	GSE182682
Osteogenesis	Homo sapiens	GSE151311	GSE151319
HCT116	Homo sapiens	\	4DNFI35AE3O3
CD4 Memory	Homo sapiens	\	SRR25419663
NK cell	Homo sapiens	\	SRR23908067
CD14+ Monocyte	Homo sapiens	\	SRR12643322
TT2	Mus musculus	GSE184471	GSE138102
mESC	Mus musculus	GSE67299	GSE35156
Patski	Mus musculus	GSE107290	GSE107282
Retina	Mus musculus	GSE87064	GSE118791
Spleen conventional T cell	Mus musculus	\	4DNESABJHVOM
Spleen regulatory T cell	Mus musculus	\	4DNESN6MOYRF
