# Supplementary material for: Hi-Compass: a depth-aware deep learning framework for predicting cell-type-specific 3D genome organization from single-cell to spatial resolution
Source: Nat Commun. 2026 Apr 14;17:5172. doi: 10.1038/s41467-026-71877-z (PMC13250166; doi:10.1038/s41467-026-71877-z)
Supplement: Supplementary file 5 — Supplementary Data 3 [file 41467_2026_71877_MOESM5_ESM.xlsx]

## Sheet: TableS3
Supplementary Data 3. Training and test data used for Hi-Compass.
Sample	Organism	ATAC-seq sequencing depth	Hi-C contact number	Train/Test
K562	Homo sapiens	50000000	2000000000	Train
IMR90	Homo sapiens	40000000	700000000	Train
GM12878	Homo sapiens	200000000	500000000	Train
CT27_Stem	Homo sapiens	200000000	300000000	Train
Huh1	Homo sapiens	200000000	200000000	Train
SUN449	Homo sapiens	200000000	200000000	Train
Huh7	Homo sapiens	200000000	200000000	Test
Gastrocnemius	Homo sapiens	90000000	1000000000	Test
Transverse Colon	Homo sapiens	100000000	1000000000	Test
HMEC	Homo sapiens	100000000	500000000	Test
DND41	Homo sapiens	400000000	500000000	Test
CT27_EVT	Homo sapiens	200000000	400000000	Test
Osteogenesis	Homo sapiens	100000000	200000000	Test
Hep3B	Homo sapiens	200000000	100000000	Test
TT2	Mus musculus	400000000	500000000	Train
mESC	Mus musculus	200000000	200000000	Train
Retina	Mus musculus	300000000	200000000	Test
Patski	Mus musculus	40000000	300000000	Test
