# Supplementary material for: Hi-Compass: a depth-aware deep learning framework for predicting cell-type-specific 3D genome organization from single-cell to spatial resolution
Source: Nat Commun. 2026 Apr 14;17:5172. doi: 10.1038/s41467-026-71877-z (PMC13250166; doi:10.1038/s41467-026-71877-z)
Supplement: Supplementary file 6 — Supplementary Data 4 [file 41467_2026_71877_MOESM6_ESM.xlsx]

## Sheet: TableS4
Supplementary Data 4. Single-cell ATAC-seq, multiome and spatial ATAC-seq data used in this study.
Data type	Source database	Organism	Sample	Accession
scATAC-seq	ENCODE	Homo sapiens	HCT116	ENCSR840IWM
scATAC-seq	ENCODE	Homo sapiens	IMR90	ENCSR778RZT
scATAC-seq	ENCODE	Homo sapiens	GM12878	ENCSR680NPV
scATAC-seq	ENCODE	Homo sapiens	K562	ENCSR217VXJ
scATAC-seq	ENCODE	Homo sapiens	A549	ENCSR237BTV
scATAC-seq	ENCODE	Homo sapiens	A673	ENCSR773HYY
scATAC-seq	ENCODE	Homo sapiens	H9_hESC	ENCSR737MVK
scATAC-seq	10X Genomics	Homo sapiens	PBMC 10k	atac_v1_pbmc_10k
scATAC-seq	GEO	Mus musculus	Spleen CD4+ T cell	GSE156112
Multiome	ENCODE	Homo sapiens	Embryo heart	ENCSR004IAY
Spatial ATAC-seq	GEO	Homo sapiens	Hippocampus	﻿GSE147672
